# Supplementary material for: The spatial RNA integrity number assay for in situ evaluation of transcriptome quality
Source: Commun Biol. 2021 Jan 8;4:57. doi: 10.1038/s42003-020-01573-1 (PMC7794352; doi:10.1038/s42003-020-01573-1)
Supplement: Supplementary file 4 — Supplementary Data 1 [file 42003_2020_1573_MOESM4_ESM.xlsx]

## Sheet: SupFig1b
Data from in situ experiment		Excluded values marked in red	Data from in solution experiment
Position in 18S rRNA	Cq value		Position in 18S rRNA	Cq value
233	14.34		233	8.46
233	14.16		233	8.59
233	14.07		233	8.73
233	14.30		396	8.51
233	13.86		396	8.44
233	15.64		396	8.39
233	14.21		801	10.7
233	36.41		801	10.69
233	0		801	10.76
233	0		1581	15.37
233	0		1581	14.58
233	0		1581	14.52
233	0
233	14.06
233	14.05
233	14.79
233	14.97
233	15.42
396	13.76
396	13.64
396	13.34
396	14.08
396	14.04
396	14.69
396	13.60
396	13.56
396	14.13
396	13.68
396	14.07
396	14.87
396	13.53
396	13.29
396	13.41
396	13.78
396	13.89
396	0
801	16.66
801	17.01
801	16.68
801	16.87
801	17.17
801	18.28
801	16.76
801	17.05
801	17.23
801	17.22
801	17.31
801	18.95
801	16.92
801	16.91
801	17.40
801	17.14
801	17.87
801	18.77
1581	19.70
1581	20.44
1581	20.13
1581	0
1581	21.15
1581	23.02
1581	19.30
1581	20.82
1581	20.82
1581	0
1581	21.50
1581	22.08
1581	20.74
1581	21.03
1581	20.98
1581	0
1581	21.50
1581	21.58

## Sheet: SupFig2
Name	Scan order	F532 Mean	F532 Median	F532 SD		Name	Scan order	F635 Mean	F635 Median	F635 SD		NOTE: F532 is for Cy3 (Probe1) and F635 is for Cy5 (Surface Control)
No Probes	1	756.25	701.5	399.12		No Probes	1	11.25	14	6.94
No Probes	1	950.75	986	413.7		No Probes	1	8	5	8.34
No Probes	1	641.25	619	154.74		No Probes	1	8.25	2.5	11.58
No Probes	1	694.75	625	285.81		No Probes	1	2.5	2.5	2.5
No Probes	1	727	732	324.66		No Probes	1	14	8	15.51
Surface Control	2	957.75	1093	461.98		Surface Control	2	34032.5	34073.5	470.18
Surface Control	2	1242.25	1381.5	361.58		Surface Control	2	34620.8	34624	741.95
Surface Control	2	1047	976.5	188.55		Surface Control	2	34564	34434.5	513.73
Surface Control	2	1174	1220.5	438.52		Surface Control	2	35816.8	35846.5	361.87
Surface Control	2	1100.25	1034.5	244.33		Surface Control	2	35708.5	36158	1119.79
Probe 1	3	13326.8	14375	4088.16		Probe 1	3	605	610	35.69
Probe 1	3	17709.2	15858	5099.69		Probe 1	3	611.75	637	59.64
Probe 1	3	17632.5	18549.5	3704.53		Probe 1	3	493.5	495	20.41
Probe 1	3	11871.8	11594	4365.61		Probe 1	3	362	363.5	12.63
Probe 1	3	16164.8	13989.5	4752.29		Probe 1	3	294.75	300	27.08
Surface Control	4	1186	1127.5	208.4		Surface Control	4	41191.5	41160	1132.18
Surface Control	4	1441.5	1275	592.29		Surface Control	4	40227.2	40349	484.34
Surface Control	4	1009.5	891.5	353.94		Surface Control	4	40048.2	40077	733.81
Surface Control	4	1144.5	1125.5	230.11		Surface Control	4	41937.2	41896	903.14
Surface Control	4	955	940	313.93		Surface Control	4	41083	41295.5	1183.55
Probe 1	5	14824	15366	1489.22		Probe 1	5	283	279.5	47.26
Probe 1	5	19233	18417	3243.55		Probe 1	5	273	269.5	32.29
Probe 1	5	18445.5	19672	4042.08		Probe 1	5	254	249	13.93
Probe 1	5	17532	17077	3370.4		Probe 1	5	255.5	255.5	30.19
Probe 1	5	12574	11778	2962.1		Probe 1	5	264.25	262.5	31.5
Surface Control	6	890.5	790.5	210.1		Surface Control	6	32593.2	32619.5	158.3
Surface Control	6	661.5	581	246.83		Surface Control	6	32551	32625	384.92
Surface Control	6	789.5	726	434.95		Surface Control	6	31868.5	31905.5	108.02
Surface Control	6	820	912	298.83		Surface Control	6	33300.5	33364.5	452.88
Surface Control	6	730.75	709.5	140.37		Surface Control	6	32860	32812	364.54
Probe 1	7	15487.8	15656	1051.86		Probe 1	7	4026.25	3996	163.81
Probe 1	7	11861.5	11828	875.52		Probe 1	7	4287.75	4313	218.26
Probe 1	7	15675.2	15287	4372.63		Probe 1	7	4748.25	4745	18.35
Probe 1	7	13128	12668	1882.61		Probe 1	7	4348.5	4394	156.59
Probe 1	7	13400	12954	3127.86		Probe 1	7	4793.5	4785	202.69
Surface Control	8	588.75	560.5	64.92		Surface Control	8	38664.8	38727	590.11
Surface Control	8	632.25	558.5	323.42		Surface Control	8	39299.8	38812.5	1081.72
Surface Control	8	865	837	327.55		Surface Control	8	39949	40244.5	1015.56
Surface Control	8	469.75	389	271.79		Surface Control	8	39096	39739	2668.03
Surface Control	8	698.5	703.5	106.92		Surface Control	8	40733.2	40679.5	616.5
Probe 1	9	9021.25	7717.5	4965.26		Probe 1	9	1060	1061.5	166.17
Probe 1	9	7917.5	8113	1571.98		Probe 1	9	1929	1902	89.55
Probe 1	9	14949	14772.5	1486		Probe 1	9	1512	1621.5	290.16
Probe 1	9	11228	10304.5	1898.86		Probe 1	9	1591.25	1577.5	41.69
Probe 1	9	9110.5	9003.5	2471.67		Probe 1	9	1839.5	1871.5	91.71
Surface Control	10	687.5	451.5	585.98		Surface Control	10	34071	34123	290.35
Surface Control	10	717.75	687.5	119.18		Surface Control	10	32800.2	32794	829.25
Surface Control	10	842.75	707.5	438.51		Surface Control	10	32846.2	32956.5	227.79
Surface Control	10	527.25	538.5	109.78		Surface Control	10	33150.5	33090.5	559.51
Surface Control	10	401	449.5	120.1		Surface Control	10	30518	30634	1714.19
No Probes	11	1128.75	1097.5	304.87		No Probes	11	3239	3224	51.36
No Probes	11	1061.75	1034.5	220.14		No Probes	11	3416	3456.5	137.48
No Probes	11	763.25	703.5	175.85		No Probes	11	3717.75	3699.5	99.55
No Probes	11	1345.5	1418	257.5		No Probes	11	3635	3591	90.78
No Probes	11	1439.25	1470.5	251.99		No Probes	11	3844.25	3911.5	133.62
No Probes	12	691.5	649	166.78		No Probes	12	276	276	23.76
No Probes	12	774	834.5	203.1		No Probes	12	310	306.5	23.08
No Probes	12	807.75	788.5	321.62		No Probes	12	289.25	282.5	22.39
No Probes	12	876.5	982.5	300.07		No Probes	12	293	269.5	44.77
No Probes	12	1266.75	980.5	642.36		No Probes	12	308	306.5	29.62

## Sheet: SupFig3
Name	Scan order Probe 1	F532 Mean	F532 Median	F532 SD	Month
Probe 1	1	13755.8	13652	1469.81	0
Probe 1	1	19916.4	18798	3309.46	0
Probe 1	1	14121.6	14266	3326.16	0
Probe 1	1	13538.4	14209	2589.76	0
Probe 1	1	9818.4	10028	3153.01	0
Probe 1	2	13326.8	14375	4088.16	2
Probe 1	2	17709.2	15858	5099.69	2
Probe 1	2	17632.5	18549.5	3704.53	2
Probe 1	2	11871.8	11594	4365.61	2
Probe 1	2	16164.8	13989.5	4752.29	2
Probe 1	3	14824	15366	1489.22	2
Probe 1	3	19233	18417	3243.55	2
Probe 1	3	18445.5	19672	4042.08	2
Probe 1	3	17532	17077	3370.4	2
Probe 1	3	12574	11778	2962.1	2
Probe 1	4	15487.8	15656	1051.86	2
Probe 1	4	11861.5	11828	875.52	2
Probe 1	4	15675.2	15287	4372.63	2
Probe 1	4	13128	12668	1882.61	2
Probe 1	4	13400	12954	3127.86	2
Probe 1	5	9021.25	7717.5	4965.26	2
Probe 1	5	7917.5	8113	1571.98	2
Probe 1	5	14949	14772.5	1486	2
Probe 1	5	11228	10304.5	1898.86	2
Probe 1	5	9110.5	9003.5	2471.67	2
Probe 1	6	6075	5601	1836.06	6
Probe 1	6	7957.23	8281	2498.87	6
Probe 1	6	8301.92	8491	1869.8	6
Probe 1	6	6995.69	7098	2643.96	6
Probe 1	6	6439	6190	2050.94	6

## Sheet: SupFig4
Name	F532 Mean	F532 Median	F532 SD	Slide nr	Sample (capture area)
Probe 1	20556.8	20523	1212.82	1	B1
Probe 1	16499.7	16048	2516.38	1	B1
Probe 1	18809.5	19289	2874.76	1	B1
Probe 1	15407.5	15069	1853.52	1	B1
Probe 1	22124.1	22191	1233.7	1	C1
Probe 1	19800.3	20005	3144.42	1	C1
Probe 1	14672.9	14428	1983.03	1	C1
Probe 1	8359.19	8148	4031.42	1	C1
Probe 1	20773.8	20749	1345.78	2	B1
Probe 1	20768.2	20930	2580.27	2	B1
Probe 1	22289.2	22121	1112.59	2	B1
Probe 1	24057.2	23734	1248.61	2	B1
Probe 1	23347.1	23417	2892.85	2	C2
Probe 1	22473.5	22046	1760.22	2	C2
Probe 1	24166.6	24015	1844.74	2	C2
Probe 1	24281.2	23905	1449.23	2	C2
Probe 1	17736.3	17394	991.97	3	B1
Probe 1	20209.7	20402	1234.13	3	B1
Probe 1	18627.2	19088	1743.57	3	B1
Probe 1	20352.2	20724	1832.92	3	B1
Probe 1	21184.3	21196	920.14	3	C2
Probe 1	20751.7	20709	1905.84	3	C2
Probe 1	22393.6	22427	835.3	3	C2
Probe 1	21310	21116	910.46	3	C2
Probe 2	19077	19069	919.53	1	B2
Probe 2	17722	17998	2293.91	1	B2
Probe 2	18608	18822	1399.14	1	B2
Probe 2	19878.6	19970	2251.25	1	B2
Probe 2	9712.56	9667	1229.02	1	E1
Probe 2	9762.04	9338	1415.2	1	E1
Probe 2	9022.4	8935	1024.13	1	E1
Probe 2	9702.07	9603	914.09	1	E1
Probe 2	15932.5	16094	2409.58	2	B2
Probe 2	17216.4	17156	1805.92	2	B2
Probe 2	19506.7	19774	1800.8	2	B2
Probe 2	18053.2	17989	1985.42	2	B2
Probe 2	12048.9	12139	1851.9	2	E1
Probe 2	12131	12011	1374.31	2	E1
Probe 2	12703.1	14190	4703.66	2	E1
Probe 2	13667.5	13439	1813.38	2	E1
Probe 2	16205.2	16131	1042.09	3	B2
Probe 2	15962	16021	1270.59	3	B2
Probe 2	18314.6	18813	2563.65	3	B2
Probe 2	16666.3	16579	937.6	3	B2
Probe 2	9861.19	9741	1010.07	3	E1
Probe 2	10812.2	10867	1481.02	3	E1
Probe 2	13429.6	13430	2150.48	3	E1
Probe 2	12784.3	12606	1742.5	3	E1
Probe 3	25375.8	25317	2009.91	1	C2
Probe 3	25928.5	25965	1371.49	1	C2
Probe 3	24928.9	24679	1312.33	1	C2
Probe 3	25229.2	25226	1514.44	1	C2
Probe 3	13909.9	13741	2332.09	1	E2
Probe 3	15060.1	14602	2744.99	1	E2
Probe 3	13777.1	14172	2509.81	1	E2
Probe 3	13299	13000	1809.34	1	E2
Probe 3	25978.5	25724	2179.27	2	C1
Probe 3	28456.1	28538	1820.37	2	C1
Probe 3	26435.4	26377	1851.42	2	C1
Probe 3	27695.1	27598	1334.02	2	C1
Probe 3	14382.4	14840	2536.01	2	E2
Probe 3	14660.8	14291	2050.24	2	E2
Probe 3	16629.2	16625	2595.34	2	E2
Probe 3	13215.4	13668	1946.92	2	E2
Probe 3	25771.2	25724	826.48	3	C1
Probe 3	26187.5	26251	1874.63	3	C1
Probe 3	25445.2	25337	1272.29	3	C1
Probe 3	25532	25593	724.45	3	C1
Probe 3	10220.2	10079	1231.55	3	E2
Probe 3	8052.77	8990	2954.28	3	E2
Probe 3	12237.6	11782	2273.96	3	E2
Probe 3	9724.5	9365	2432.24	3	E2
Probe 4	17418.6	17147	1862.78	1	F1
Probe 4	17297.8	16900	3469.32	1	F1
Probe 4	16494.3	16534	2721.56	1	F1
Probe 4	17514	17531	1806.91	1	F1
Probe 4	15253	15343	3207.59	1	F2
Probe 4	17779.3	17678	2137.92	1	F2
Probe 4	17131	16909	2213.8	1	F2
Probe 4	19387.2	19619	2194.01	1	F2
Probe 4	19047	19628	2603.11	2	F1
Probe 4	18221.7	18154	2283.97	2	F1
Probe 4	17142.4	16991	2225.02	2	F1
Probe 4	18343.6	18694	2795.7	2	F1
Probe 4	16442.3	16094	2177.28	2	F2
Probe 4	22079.7	23136	3202.25	2	F2
Probe 4	18247.7	18191	2676.71	2	F2
Probe 4	18163.8	18712	3067.19	2	F2
Probe 4	18940.9	19289	1972.77	3	F1
Probe 4	15321.2	14812	2345.52	3	F1
Probe 4	16794.3	16460	2108.97	3	F1
Probe 4	15363	14721	2914.42	3	F1
Probe 4	13746.6	13558	1750.59	3	F2
Probe 4	13830.6	13439	2127.68	3	F2
Probe 4	13479.5	13201	2945.38	3	F2
Probe 4	14334.1	14181	2235.05	3	F2

## Sheet: SupFig5f
Median sRIN	Technical Replicate	RIN	Biological Replicate
7.5	1	9	1
7.09524	2	9	1
6.45051	1	5.6	2
5	2	5.6	2
5.71661	1	2.9	3
5	2	2.9	3
2.5	1	2.5	4
2.5	2	2.5	4
2.5	3	2.5	4
2.5	1	2	5
2.5	2	2	5
2.5	3	2	5
